# Supplementary material for: Design of piecewise deformed elliptical gear with closed pitch curve and its conjugate pair
Source: Sci Rep. 2022 Oct 13;12:17156. doi: 10.1038/s41598-022-22139-7 (PMC9561629; doi:10.1038/s41598-022-22139-7)
Supplement: Supplementary file 1 — Supplementary Information. [file 41598_2022_22139_MOESM1_ESM.zip]

Archive with 5 entries (4 files):
- Supplementary material/mainxbiannJ3DnJ3D.m
- Supplementary material/singleBX3.m
- Supplementary material/singleBX4.m
- Supplementary material/zhxinjunJ3D.m
- Supplementary material/
