# Supplementary material for: Design of piecewise deformed elliptical gear with closed pitch curve and its conjugate pair
Source: Sci Rep. 2022 Oct 13;12:17156. doi: 10.1038/s41598-022-22139-7 (PMC9561629; doi:10.1038/s41598-022-22139-7)
Supplement: Supplementary file 1 — Supplementary Information. [file 41598_2022_22139_MOESM1_ESM.zip › Supplementary material/singleBX4.m]

clear;clc;close all
z1=33;%Ö÷¶¯ÂÖ³ÝÊý%%%%%%%%¸ß½×ÍÖÔ²³ÝÂÖ³ÝÊýÎªÆä½×ÊýºÍÄ³Ò»ÆæÊýµÄ³Ë»ý£¨±ØÐëÊÇXN1µÄÕûÊý±¶£¬·ñÔòXN2²»ÎªÕûÊý£©
mn=3;%·¨ÏòÄ£Êý
Bc=10*pi/180;%ÂÝÐý½Ç
pxl1= 0.15;%Ö÷¶¯ÂÖÆ«ÐÄÂÊ
mt=mn/cos(Bc);%¶ËÃæÄ£Êýmm
an=20*pi/180;%µ¶¾ß³ÝÐÎ½Ç
at=atan(tan(an)/cos(Bc));%¶ËÃæÑ¹Á¦½Ç

XN1=1;XN2=3;%½×Êý
DN1=4;%±äÐÔ¶ÎÊý
m11=0.6       ;%¿É²»ÎªÕûÊý
m12=1.4;            %0.5;¿É²»ÎªÕûÊý
m13=2.5;
m14=1/(4-1/m11-1/m12-1/m13);            %0.5;¿É²»ÎªÕûÊý


tttt=1.5;%%%%%%%%%%%%%%%%%%%%%%%%%%±£Ö¤1.5Ãë¼Ó¹¤Íê³ÉÒ»È¦%%%%%%ÊÇ¡°jiange¡±±¶Êý
jiange=0.0015; %0.003;%%%%%%%%%%%%%%%%%%%%%%%%%¼ä¸ôÊ±¼ä%%%%%¡Á3
han=1;
cn=0.25;
hat=han*cos(Bc);
ct=cn*cos(Bc);
ha1=han*mn;
ha2=han*mn;
hf1=(han+cn)*mn;
hf2=(han+cn)*mn;

L1=pi*mt*z1;
L2=L1*XN2/XN1;

temM11=sqrt(1+pxl1^2*(m11^2-1))/m11;
temK11=m11^2*pxl1^2/(1+pxl1^2*(m11^2-1));
temM12=sqrt(1+pxl1^2*(m12^2-1))/m12;
temK12=m12^2*pxl1^2/(1+pxl1^2*(m12^2-1));
temM13=sqrt(1+pxl1^2*(m13^2-1))/m13;
temK13=m13^2*pxl1^2/(1+pxl1^2*(m13^2-1));
temM14=sqrt(1+pxl1^2*(m14^2-1))/m14;
temK14=m14^2*pxl1^2/(1+pxl1^2*(m14^2-1));

syms sitaF
fun1=inline(sqrt(1-temK11*sin(sitaF)^2)); 
fun2=inline(sqrt(1-temK12*sin(sitaF)^2)); 
fun3=inline(sqrt(1-temK13*sin(sitaF)^2)); 
fun4=inline(sqrt(1-temK14*sin(sitaF)^2)); 

A1=mt*pi*z1/((m11*temM11*quadl(fun1,0,pi/m11))+(m12*temM12*quadl(fun2,pi/m11,pi/m11+pi/m12))+(m13*temM13*quadl(fun3,pi/m11+pi/m12,pi/m11+pi/m12+pi/m13))+(m14*temM14*quadl(fun4,pi/m11+pi/m12+pi/m13,2*pi)));% %ÊýÖµ»ý·Ö·¨¼ÆËãÖ÷¶¯ÂÖ°ë³¤Öá
disp(['A1(Ö÷¶¯ÂÖ°ë³¤Öá£©=' num2str(A1)]);

 XN=XN2/XN1;
 A2=A1*sqrt(XN^2-pxl1^2*(XN^2-1));%´Ó¶¯ÂÖ°ë³¤Öá
 A1A2=A1+A2;
 disp(['A1A2(ÖÐÐÄ¾à£©=' num2str(A1A2)]);
 
 z2=L2/(pi*mt);%´Ó¶¯ÂÖ³ÝÊý%´Ó¶¯ÂÖ³ÝÊý%´Ó¶¯ÂÖ³ÝÊý
 disp(['z2(´Ó¶¯ÂÖ³ÝÊý£©=' num2str(z2)]);


p1=A1*(1-pxl1^2);
 for i=1:1:tttt/jiange;
 sita1(i)=i*((2*pi)/tttt)*jiange;   
if sita1(i)<=2*pi/(DN1*m11);  
   r1(i)=p1/(1-pxl1*cos(m11*sita1(i)));%¼«¾¶
    r1BX1(i)=r1(i);%¼«¾¶
    FD1=i;
elseif sita1(i)>2*pi/(DN1*m11)&&sita1(i)<=2*pi/(DN1*m12)+2*pi/(DN1*m11);  
  r1(i)=p1/(1-pxl1*cos(m12*(sita1(i)-2*pi/(DN1*m11))+1*2*pi/DN1));%¼«¾¶
    r1BX2(i)=r1(i);%¼«¾¶
    FD2=i;
elseif sita1(i)>2*pi/(DN1*m12)+2*pi/(DN1*m11)&& sita1(i)<=2*pi/(DN1*m11)+2*pi/(DN1*m12)+2*pi/(DN1*m13)  
  r1(i)=p1/(1-pxl1*cos(m13*(sita1(i)-2*pi/(DN1*m11)-2*pi/(DN1*m12))+2*2*pi/DN1));%¼«¾¶
    r1BX3(i)=r1(i);%¼«¾¶
     FD3=i;
elseif sita1(i)>2*pi/(DN1*m11)+2*pi/(DN1*m12)+2*pi/(DN1*m13) && sita1(i)<=2*pi+0.000002
  r1(i)=p1/(1-pxl1*cos(m14*(sita1(i)-2*pi/(DN1*m11)-2*pi/(DN1*m12)-2*pi/(DN1*m13))+3*2*pi/DN1));%¼«¾¶
    r1BX4(i)=r1(i);%¼«¾¶
     FD4=i;     
end
end
rB1=[r1BX1 r1BX2(fix(2*pi/(DN1*m11*jiange)/((2*pi)/tttt)+1):fix(2*pi/(DN1*m11*jiange)/((2*pi)/tttt)+2*pi/(DN1*m12*jiange)/((2*pi)/tttt)))  r1BX3(fix(2*pi/(DN1*m11*jiange)/((2*pi)/tttt)+2*pi/(DN1*m12*jiange)/((2*pi)/tttt)+1):fix(2*pi/(DN1*m11*jiange)/((2*pi)/tttt)+2*pi/(DN1*m12*jiange)/((2*pi)/tttt)+2*pi/(DN1*m13*jiange)/((2*pi)/tttt)))  r1BX4(fix(2*pi/(DN1*m11*jiange)/((2*pi)/tttt)+2*pi/(DN1*m12*jiange)/((2*pi)/tttt)+2*pi/(DN1*m13*jiange)/((2*pi)/tttt)+1):fix(2*pi/jiange/((2*pi)/tttt)))];


axis equal 
figure(1) %»­Ö÷¶¯ÂÖ½ÚÇúÏß
hold on
%polar(sita1,r,'--r');%»­¼«×ø±êÍÖÔ²
r1x=rB1.*cos(sita1);%Ö±½Ç×ø±êXÖá
r1y=rB1.*sin(sita1);%Ö±½Ç×ø±êYÖá

r1BX1x=rB1(1:FD1).*cos(sita1(1:FD1));
r1BX1y=rB1(1:FD1).*sin(sita1(1:FD1));
plot(r1BX1x,r1BX1y,'Color','r','LineStyle','--','linewidth',2);%%%%%%%%%%%%%%%%%%%%%%%%%%%%%%%%%%%%%%%%%%%%%%%%%%%%%%%%%%%%%%%%%%%%%%%»­Ö±½Ç×ø±êÍÖÔ²
r1BX2x(FD1:FD2)=rB1(FD1:FD2).*cos(sita1(FD1:FD2));
r1BX2y(FD1:FD2)=rB1(FD1:FD2).*sin(sita1(FD1:FD2));
plot(r1BX2x(FD1:FD2),r1BX2y(FD1:FD2),'Color','b','LineStyle','-','linewidth',2);%%%%%%%%%%%%%%%%%%%%%%%%%%%%%%%%%%%%%%%%%%%%%%%%%%%%%%%%%%%%%%%%%%%%%%%»­Ö±½Ç×ø±êÍÖÔ²
r1BX3x(FD2:FD3)=rB1(FD2:FD3).*cos(sita1(FD2:FD3));
r1BX3y(FD2:FD3)=rB1(FD2:FD3).*sin(sita1(FD2:FD3));
plot(r1BX3x(FD2:FD3),r1BX3y(FD2:FD3),'Color','m','LineStyle','-.','linewidth',2);%%%%%%%%%%%%%%%%%%%%%%%%%%%%%%%%%%%%%%%%%%%%%%%%%%%%%%%%%%%%%%%%%%%%%%%»­Ö±½Ç×ø±êÍÖÔ²
r1BX4x(FD3:FD4)=rB1(FD3:FD4).*cos(sita1(FD3:FD4));
r1BX4y(FD3:FD4)=rB1(FD3:FD4).*sin(sita1(FD3:FD4));
plot(r1BX4x(FD3:FD4),r1BX4y(FD3:FD4),'Color','k','LineStyle',':','linewidth',2);%%%%%%%%%%%%%%%%%%%%%%%%%%%%%%%%%%%%%%%%%%%%%%%%%%%%%%%%%%%%%%%%%%%%%%%»­Ö±½Ç×ø±êÍÖÔ²


rBXx=[r1BX1x,r1BX2x(FD1:FD2),r1BX3x(FD2:FD3),r1BX4x(FD3:FD4)];%%%%%Êä³öµ½cad
rBXy=[r1BX1y,r1BX2y(FD1:FD2),r1BX3y(FD2:FD3),r1BX4y(FD3:FD4)];%%%%%Êä³öµ½cad
% mattoacad('mattoacad',rBXx,rBXy); %%%%%Êä³öµ½cad

% line([min(rx)-20,max(rx)+20],[0,0],'Color','r','LineStyle','-.','linewidth',1);%%%%%%%%%%%%%%%%%%%%%%%%%%%%%%%%%%%%%%%%%%%%%%%%%%%%%%%%%%%%%%%%%%%%%%%»­Ö±½Ç×ø±êÍÖÔ²
% line([0,0],[min(ry)-20,max(ry)+20],'Color','r','LineStyle','-.','linewidth',1);%%%%%%%%%%%%%%%%%%%%%%%%%%%%%%%%%%%%%%%%%%%%%%%%%%%%%%%%%%%%%%%%%%%%%%%»­Ö±½Ç×ø±êÍÖÔ²
legend({'First segment','Second segment','Third segment','Fourth segment'},'Fontsize',16,'fontname','times new roman');
% plot(0,0, 'r+');%»­Ö÷¶¯ÂÖÖÐÐÄµã
ylabel('\ity\rm-axle (mm)','FontName','Times New Roman', 'Fontsize', 16);
xlabel('\itx\rm-axle (mm)','FontName','Times New Roman', 'Fontsize', 16);
set(gca,'XTick',-150:15:150,'Fontname', 'Times New Roman', 'Fontsize', 16)
set(gca,'YTick',-300:15:300,'Fontname', 'Times New Roman', 'Fontsize', 16)
hold off
